# Supplementary material for: Prognostic value and immune relevancy of a combined autophagy-, apoptosis- and necrosis-related gene signature in glioblastoma
Source: BMC Cancer. 2022 Mar 3;22:233. doi: 10.1186/s12885-022-09328-3 (PMC8892733; doi:10.1186/s12885-022-09328-3)
Supplement: Supplementary file 3 — Additional file3: Table S2. A list of Necrosis genes analyzed in this study. [file 12885_2022_9328_MOESM3_ESM.xls]

BABAM2
BDNF
BEX3
BID
CASP3
CASP8
CASP8AP2
CD40LG
CD70
CFLAR
DAB2IP
EDA
FADD
FASLG
FEM1B
LTA
LTB
MADD
MYD88
NGF
NOL3
NTF3
NTF4
PIDD1
RIPK1
SIVA1
STAT1
TMBIM1
TNF
TNFSF10
TNFSF11
TNFSF12
TNFSF13
TNFSF13B
TNFSF14
TNFSF15
TNFSF18
TNFSF4
TNFSF8
TNFSF9
TRADD
TRAF1
TRAF2
TRAF3
TRAF4
TRAF5
TRAF6
TRAP1
TRIM37
