# Supplementary material for: Prognostic value and immune relevancy of a combined autophagy-, apoptosis- and necrosis-related gene signature in glioblastoma
Source: BMC Cancer. 2022 Mar 3;22:233. doi: 10.1186/s12885-022-09328-3 (PMC8892733; doi:10.1186/s12885-022-09328-3)
Supplement: Supplementary file 4 — Additional file4: Table S3. A list of Autophagy genes analyzed in this study. [file 12885_2022_9328_MOESM4_ESM.xls]

Table S3. A list of Autophagy genes analyzed in this study
ZMPSTE24	SNX32	NUPR1	HSP90AB1	CHMP4B
ZKSCAN3	SNRNP70	NRG3	HMOX1	CHMP4A
ZFYVE1	SNCA	NRG2	HMGB1	CHMP2B
ZC3H12A	SMG1	NRG1	HIF1A	CFLAR
WIPI2	SMCR8	NRBP2	HGS	CDKN2A
WIPI1	SLC38A9	NPRL2	HGF	CDKN1B
WDR6	SIRT2	NPC1	HERC1	CDKN1A
WDR45L	SIRT1	NOD2	HDAC6	CDK5R1
WDR45	SH3GLB1	NOD1	HDAC1	CDK5
WDR41	SH3BP4	NLRP6	HAX1	CD46
WDR24	SESN3	NLRC4	GSK3B	CCR2
WDFY3	SESN2	NKX2-3	GSK3A	CCL2
WASHC1	SESN1	NFKB1	GRID2	CASP8
WAC	SERPINA1	NFE2L2	GRID1	CASP4
VPS35	SEC22B	NEDD4	GPSM1	CASP3
VPS26B	SCOC	NCKAP1	GPR137B	CASP1
VPS26A	SCFD1	NBR1	GPR137	CAPNS1
VPS13D	SAR1A	NAMPT	GOPC	CAPN2
VPS13C	RUFY4	NAF1	GOLGA2	CAPN10
VEGFA	RUBCN	MYC	GNB2L1	CAPN1
VDAC1	RRAGD	MTOR	GNAI3	CANX
VAMP7	RRAGC	MTMR9	GFAP	CAMKK2
VAMP3	RRAGB	MTMR8	GBA	CALCOCO2
UVRAG	RRAGA	MTMR4	GATA4	C9orf72
USP36	RPTOR	MTMR3	GAPDH	C17orf88
USP33	RPS6KB1	MTMR14	GABARAPL2	C12orf44
USP30	ROCK1	MTM1	GABARAPL1	BOK
USP13	RNF5	MTDH	GABARAP	BNIP3L
USP10	RNF41	MTCL1	GAA	BNIP3
ULK3	RNF152	MT3	FZD5	BNIP1
ULK2	RMC1	MLST8	FYCO1	BMF
ULK1	RIPK2	MIRLET7B	FOXO3	BIRC6
UFL1	RHEB	MIR199A1	FOXO1	BIRC5
UCHL1	RGS19	MID2	FOXK2	BID
UBQLN4	RELA	MFSD8	FOXK1	BECN1
UBQLN2	RB1CC1	MET	FOS	BCL2L11
UBQLN1	RB1	MEFV	FLCN	BCL2L1
TUSC1	RASIP1	MCL1	FKBP1B	BCL2
TSPO	RALB	MBTPS2	FKBP1A	BAX
TSC2	RAF1	MAPT	FEZ2	BAK1
TSC1	RAC1	MAPK9	FEZ1	BAG3
TRIML2	RAB8A	MAPK8IP1	FBXW7	BAG1
TRIML1	RAB7A	MAPK8	FBXO7	BAD
TRIM8	RAB5A	MAPK3	FBXL2	ATP6V1H
TRIM68	RAB3GAP2	MAPK15	FAS	ATP6V1G2
TRIM65	RAB3GAP1	MAPK1	FAM48A	ATP6V1G1
TRIM6	RAB39B	MAP3K7	FADD	ATP6V1E2
TRIM5	RAB33B	MAP2K7	EXOC8	ATP6V1E1
TRIM38	RAB24	MAP1LC3C	EXOC7	ATP6V1D
TRIM34	RAB1A	MAP1LC3B	EXOC4	ATP6V1C2
TRIM27	RAB11A	MAP1LC3A	EXOC1	ATP6V1C1
TRIM22	QSOX1	LZTS1	ERO1L	ATP6V1B2
TRIM21	PYCARD	LRSAM1	ERN1	ATP6V1B1
TRIM14	PTPN22	LRRK2	ERCC4	ATP6V1A
TRIM13	PTK6	LEPR	ERBB2	ATP6V0E2
TRIB3	PTEN	LEP	EPM2A	ATP6V0E1
TREM2	PSAP	LARP1	EP300	ATP6V0D2
TPCN2	PRKN	LAMTOR5	ELAPOR1	ATP6V0D1
TPCN1	PRKD1	LAMTOR4	EIF4G2	ATP6V0C
TP73	PRKCQ	LAMTOR3	EIF4G1	ATP6V0B
TP63	PRKCD	LAMTOR2	EIF4EBP1	ATP6V0A2
TP53INP2	PRKAR1A	LAMTOR1	EIF2S1	ATP6V0A1
TP53INP1	PRKAG3	LAMP3	EIF2AK4	ATP13A2
TP53	PRKAG2	LAMP2	EIF2AK3	ATM
TNFSF10	PRKAG1	LAMP1	EIF2AK2	ATIC
TMEM74	PRKACA	LACRT	EGFR	ATG9B
TMEM59	PRKAB2	KLHL24	EEF2K	ATG9A
TMEM49	PRKAB1	KLHL22	EEF2	ATG7
TMEM39B	PRKAA2	KIF5B	EEF1A2	ATG5
TMEM39A	PRKAA1	KIF25	EEF1A1	ATG4D
TMEM150C	PPP1R15A	KIAA0831	EDEM1	ATG4C
TMEM150B	POLDIP2	KIAA0652	DRAM2	ATG4B
TMEM150A	PLK3	KIAA0226	DRAM1	ATG4A
TM9SF1	PLK2	KEAP1	DNM1L	ATG3
TLK2	PLEKHF1	KDR	DNAJB9	ATG2B
TIGAR	PIP4K2C	KDM4A	DNAJB1	ATG2A
TICAM1	PIP4K2B	KAT8	DLC1	ATG16L2
TFEB	PIP4K2A	KAT5	DIRAS3	ATG16L1
TBK1	PINK1	ITPR1	DHRSX	ATG13
TBC1D25	PIM2	ITGB4	DEPP1	ATG12
TBC1D14	PIK3R4	ITGB1	DEPDC5	ATG101
TAB3	PIK3R2	ITGA6	DDIT3	ATG10
TAB2	PIK3CB	ITGA3	DCN	ATF6
SVIP	PIK3CA	IRGM	DAPL1	ATF4
SUPT5H	PIK3C3	IL4	DAPK3	ARSB
STK11	PIK3C2A	IL24	DAPK2	ARSA
STING1	PHF23	IL10RA	DAPK1	ARNT
STAT3	PHB2	IL10	DAP	APOL1
ST13	PEX3	IKBKG	CXCR4	AMBRA1
SREBF2	PEX14	IKBKE	CX3CL1	AKT1
SREBF1	PELP1	IKBKB	CTTN	ADRB2
SQSTM1	PEA15	IFNG	CTSL1	ADRA1A
SPTLC2	PARP1	IFI16	CTSD	ACER2
SPTLC1	PARK7	HTT	CTSB	ABL2
SPNS1	PARK2	HTRA2	CTSA	ABL1
SPHK1	PAFAH1B2	HTR2B	CSNK2A2	SNX5
SOGA3	P4HB	HSPB8	CPTP	OPTN
SOGA1	OSBPL7	HSPB1	CLN3	HSPA5
SNX6	ORMDL3	HSPA8	CLEC16A	CISD2
