# Supplementary material for: Prognostic value and immune relevancy of a combined autophagy-, apoptosis- and necrosis-related gene signature in glioblastoma
Source: BMC Cancer. 2022 Mar 3;22:233. doi: 10.1186/s12885-022-09328-3 (PMC8892733; doi:10.1186/s12885-022-09328-3)
Supplement: Supplementary file 5 — Additional file5: Table S4. Upregulated genes (621 genes) expressed at >1‐fold in high risk group. [file 12885_2022_9328_MOESM5_ESM.xlsx]

## Sheet: FC>1
Table S4. Upregulated genes (621 genes) expressed at >1‐fold in high risk group
Gene	logFC	AveExpr	t	P.Value	adj.P.Val	B
EFEMP2	3.03434	7.48494	17.0666	1.80243e-28	2.04991e-24	54.1088
TIMP1	3.32053	10.8368	15.2548	1.83155e-25	1.04151e-21	47.3774
STEAP3	2.65939	6.557	14.9126	7.09746e-25	2.69065e-21	46.0565
PDPN	3.90986	7.0997	14.5385	3.17396e-24	9.02436e-21	44.5945
KIAA0226L	2.36599	6.18234	14.3969	5.62133e-24	1.27863e-20	44.0362
RBP1	3.82158	8.15933	14.2374	1.07371e-23	2.03521e-20	43.4039
CHI3L1	5.7621	9.80417	14.1959	1.27114e-23	2.06524e-20	43.239
PINLYP	2.16529	5.60039	14.0976	1.89783e-23	2.698e-20	42.8472
ACSS3	2.47581	5.94745	13.5068	2.16495e-22	2.30361e-19	40.466
FABP5	4.11388	8.70285	13.4999	2.22806e-22	2.30361e-19	40.4378
DIRAS3	3.10321	6.5759	13.2383	6.63805e-22	6.29121e-19	39.3689
C19orf66	1.5847	7.32827	13.1532	9.4832e-22	8.29634e-19	39.0196
MSN	2.18933	9.4509	13.066	1.36872e-21	1.06122e-18	38.6601
CHL1	3.82534	7.81278	13.0607	1.39966e-21	1.06122e-18	38.6382
TNFAIP6	3.12593	6.86702	12.9283	2.44655e-21	1.73904e-18	38.091
PLA2G5	3.41181	5.8199	12.8552	3.3327e-21	2.19239e-18	37.7881
SLC43A3	1.63954	6.16775	12.8457	3.46989e-21	2.19239e-18	37.7485
DYNLT3	2.37805	9.27433	12.8205	3.86122e-21	2.31124e-18	37.6438
ARAP3	2.09377	6.55957	12.4623	1.77572e-20	9.61681e-18	36.1478
LGALS8	1.52825	5.95958	12.4503	1.86914e-20	9.66259e-18	36.0975
EMP3	3.43564	8.72361	12.4089	2.23237e-20	1.10386e-17	35.9233
CLEC5A	2.86268	5.94272	12.3945	2.37414e-20	1.12505e-17	35.8629
PTX3	4.22681	7.1378	12.2246	4.92757e-20	2.24165e-17	35.1465
CXCL14	4.68496	8.04106	12.1932	5.64228e-20	2.46806e-17	35.0136
TMBIM1	1.71976	7.97428	11.9842	1.39234e-19	5.86484e-17	34.1272
CPQ	1.79138	6.65836	11.9331	1.7373e-19	7.05655e-17	33.9099
IL1RAP	1.83892	6.09943	11.9236	1.81064e-19	7.10082e-17	33.8693
CEP112	1.11179	5.42433	11.839	2.61468e-19	9.91225e-17	33.5086
CHST2	2.06149	8.03999	11.6709	5.43975e-19	1.99569e-16	32.7893
SLC2A10	2.63996	6.83256	11.606	7.22172e-19	2.56664e-16	32.511
PTRF	1.83206	6.82616	11.514	1.08008e-18	3.71381e-16	32.1157
LGALS3	2.93645	10.7179	11.5077	1.11026e-18	3.71381e-16	32.0886
SLC4A3	1.66525	5.77194	11.4289	1.56899e-18	5.09832e-16	31.7489
FKBP9	1.92725	9.09913	11.3085	2.66381e-18	8.18797e-16	31.229
NR2E1	2.69132	6.45223	11.2563	3.35101e-18	1.00292e-15	31.0035
CFLAR	1.15409	6.30373	11.1074	6.46672e-18	1.83865e-15	30.3576
NAMPT	2.38659	10.145	11.0733	7.51898e-18	2.08569e-15	30.2094
FCGR2B	2.54865	6.17823	10.9614	1.2336e-17	3.34041e-15	29.7229
FZD7	2.53384	7.07861	10.9517	1.28821e-17	3.35377e-15	29.6803
C21orf62	2.75622	5.90217	10.95	1.29751e-17	3.35377e-15	29.6733
RGN	1.84742	6.08643	10.8755	1.80589e-17	4.46487e-15	29.3484
NCF2	1.66612	5.35748	10.8033	2.48919e-17	6.0233e-15	29.033
DPYD	2.86212	8.12432	10.7625	2.98395e-17	7.07009e-15	28.8548
CA12	2.69137	7.45148	10.733	3.4036e-17	7.89983e-15	28.7254
LGALS1	1.9359	11.6593	10.5683	7.09147e-17	1.58316e-14	28.0038
SYNPO	2.1763	6.59042	10.568	7.09938e-17	1.58316e-14	28.0027
ARSJ	2.18276	5.7128	10.5238	8.65066e-17	1.892e-14	27.8085
F3	2.35672	8.4405	10.5061	9.36214e-17	2.00897e-14	27.7308
TRIP6	1.04177	5.67169	10.4888	1.01131e-16	2.12994e-14	27.6549
SWAP70	1.66868	6.32513	10.4635	1.13264e-16	2.3421e-14	27.5435
SLC12A7	1.25409	6.52312	10.4357	1.28242e-16	2.60447e-14	27.4214
POSTN	2.78343	5.59792	10.4311	1.30909e-16	2.61198e-14	27.4012
MT1M	3.36603	7.71063	10.4147	1.40902e-16	2.7629e-14	27.3289
CCL2	3.67464	9.00089	10.3925	1.55646e-16	2.96712e-14	27.231
SRPX2	1.38595	4.92508	10.3645	1.76396e-16	3.28877e-14	27.108
G0S2	2.0957	5.56669	10.3245	2.11019e-16	3.87084e-14	26.9318
BHLHE40	2.00088	6.56674	10.3112	2.2399e-16	4.04356e-14	26.8731
LOX	2.87079	6.28747	10.2178	3.40543e-16	5.95845e-14	26.4612
SERPINE1	2.92741	7.19419	10.0809	6.30061e-16	1.05378e-13	25.8562
MOXD1	3.48408	6.55653	10.0636	6.81003e-16	1.10782e-13	25.7798
ANXA2	2.06649	11.2884	10.0627	6.8382e-16	1.10782e-13	25.7757
HRH1	1.90655	6.85755	10.0602	6.91597e-16	1.10782e-13	25.7646
C1RL	2.1679	5.88497	10.0312	7.87799e-16	1.22735e-13	25.6365
CCDC109B	2.07971	7.25878	10.0069	8.78814e-16	1.35064e-13	25.529
ANXA2P2	1.92012	8.36362	9.94999	1.13573e-15	1.67748e-13	25.2768
PLS3	1.86617	9.98395	9.93597	1.20981e-15	1.764e-13	25.2147
SERPING1	2.77601	7.8798	9.92481	1.27223e-15	1.83153e-13	25.1652
MRC2	1.05986	6.68331	9.88112	1.54915e-15	2.2023e-13	24.9716
MAOB	3.43125	8.91518	9.84973	1.7847e-15	2.4753e-13	24.8324
SLC35G2	2.04337	7.28468	9.82418	2.00274e-15	2.74423e-13	24.719
ITGA7	1.8365	7.04827	9.80286	2.20498e-15	2.98539e-13	24.6244
ABCC3	2.3573	6.12904	9.77924	2.45294e-15	3.28204e-13	24.5196
MEOX2	1.50193	4.47593	9.72981	3.0664e-15	4.00853e-13	24.3001
HSPA6	1.68896	5.52754	9.6935	3.61281e-15	4.66915e-13	24.1388
ICAM1	2.24286	5.97406	9.68193	3.80678e-15	4.86455e-13	24.0874
UPP1	2.11737	6.99538	9.64095	4.58124e-15	5.66331e-13	23.9053
TAGLN2	1.89535	8.45713	9.60811	5.31447e-15	6.42994e-13	23.7593
MYD88	1.39975	8.12698	9.60425	5.4081e-15	6.47435e-13	23.7421
PLAUR	2.37526	6.43103	9.59821	5.55793e-15	6.58441e-13	23.7153
ATP1A1	1.05672	9.63357	9.59097	5.74295e-15	6.73346e-13	23.6831
WWTR1	2.03837	8.15042	9.54605	7.03666e-15	8.08363e-13	23.4833
AK4	1.61173	7.34225	9.51806	7.98688e-15	8.90537e-13	23.3587
ANXA1	2.58375	10.0484	9.48428	9.30625e-15	1.01769e-12	23.2084
FAS	1.73701	5.81806	9.47186	9.84427e-15	1.06628e-12	23.1531
DUSP6	1.98814	9.03558	9.46068	1.03553e-14	1.10066e-12	23.1033
AEBP1	2.73523	8.50135	9.41712	1.26131e-14	1.31604e-12	22.9094
CAPG	1.9425	7.33074	9.40909	1.30807e-14	1.35242e-12	22.8736
COL5A1	2.26477	6.19013	9.39867	1.37129e-14	1.40501e-12	22.8272
ADM	2.8527	8.67118	9.36085	1.6275e-14	1.63801e-12	22.6587
ITGA5	1.65547	6.88859	9.3423	1.77019e-14	1.76346e-12	22.5761
LOXL1	2.40883	6.19555	9.33453	1.83367e-14	1.79779e-12	22.5414
MXRA7	1.06662	11.4989	9.3277	1.89132e-14	1.83846e-12	22.511
MXRA8	1.48671	6.89885	9.30552	2.09126e-14	1.96561e-12	22.4122
ANXA5	1.0091	11.1603	9.29731	2.17062e-14	2.02348e-12	22.3756
PMP22	1.9418	10.7505	9.27785	2.37076e-14	2.19208e-12	22.2888
SOD2	2.17416	7.69494	9.26202	2.54714e-14	2.281e-12	22.2183
CLIC1	1.78036	9.80426	9.25935	2.57818e-14	2.29075e-12	22.2064
IL8	3.1559	6.86967	9.21775	3.11337e-14	2.72372e-12	22.0209
SLC25A20	1.46183	6.44347	9.20505	3.29792e-14	2.86315e-12	21.9643
LIF	2.24276	5.22507	9.19013	3.52866e-14	3.0174e-12	21.8978
PCSK1	2.41075	6.34032	9.15726	4.09608e-14	3.45072e-12	21.7511
OSBPL3	1.54889	6.52882	9.13443	4.54302e-14	3.77137e-12	21.6493
DRAM1	1.62023	6.70212	9.12629	4.71377e-14	3.88476e-12	21.613
FMOD	2.18593	6.12951	9.12157	4.816e-14	3.94046e-12	21.5919
EFNB2	1.77532	7.81054	9.1177	4.9011e-14	3.98145e-12	21.5747
FCGR2C	1.50899	5.36843	9.06865	6.12277e-14	4.90382e-12	21.3559
FNDC3B	1.39043	8.42187	9.04811	6.72107e-14	5.29349e-12	21.2642
PMEPA1	1.43951	6.92605	9.02142	7.58633e-14	5.90955e-12	21.1451
SPATS2L	1.28603	7.4222	9.00649	8.11809e-14	6.28075e-12	21.0785
IFITM3	1.65247	11.2379	8.99566	8.5271e-14	6.55262e-12	21.0302
S100A9	2.16463	7.51755	8.99074	8.7197e-14	6.65565e-12	21.0082
COPZ2	1.91148	6.60642	8.94965	1.05075e-13	7.96675e-12	20.8249
MYL9	1.91199	6.55002	8.9421	1.08739e-13	8.15777e-12	20.7912
MICALL2	1.30777	7.05485	8.89763	1.33064e-13	9.6391e-12	20.5927
MIR22HG	1.42178	6.56103	8.89566	1.34261e-13	9.66423e-12	20.5839
IGFBP2	3.12639	9.5359	8.88836	1.38781e-13	9.92675e-12	20.5513
FEM1C	1.20086	7.81868	8.87096	1.50194e-13	1.0676e-11	20.4736
PDLIM4	1.81115	5.32283	8.8642	1.54873e-13	1.09402e-11	20.4435
ARL4C	1.93599	7.96282	8.8567	1.60233e-13	1.11799e-11	20.41
DNAJB1	1.18075	9.03691	8.84939	1.65647e-13	1.14872e-11	20.3774
PYGL	1.85597	7.84679	8.82383	1.86027e-13	1.25933e-11	20.2633
CD151	1.34449	6.4673	8.81303	1.95372e-13	1.31477e-11	20.2151
C1R	2.41339	8.98802	8.8044	2.03179e-13	1.35132e-11	20.1766
ACOX2	1.59097	5.69455	8.79003	2.16882e-13	1.43407e-11	20.1124
TRIP4	1.76285	6.47482	8.78196	2.2497e-13	1.466e-11	20.0764
RARRES2	2.64456	6.5984	8.78137	2.25578e-13	1.466e-11	20.0738
TNFAIP3	1.64012	6.72973	8.76247	2.45792e-13	1.57931e-11	19.9894
TPPP3	1.84737	5.74692	8.75375	2.55711e-13	1.6247e-11	19.9505
CSTA	2.15197	6.74841	8.69615	3.3214e-13	2.06417e-11	19.6935
CDKN1A	1.6979	7.54504	8.66704	3.79069e-13	2.34302e-11	19.5635
SPRY2	1.66968	8.98162	8.66431	3.83795e-13	2.35941e-11	19.5514
TCIRG1	1.31132	6.43736	8.66111	3.89412e-13	2.36833e-11	19.5371
MT1E	1.5414	10.3073	8.65797	3.95007e-13	2.38958e-11	19.5231
NDRG1	1.79863	9.52982	8.64309	4.22607e-13	2.54302e-11	19.4567
TMEM158	2.46805	9.21442	8.63319	4.42032e-13	2.64591e-11	19.4125
PLOD2	1.56731	9.01606	8.62752	4.53565e-13	2.70073e-11	19.3872
ELOVL2	2.05565	5.74309	8.60692	4.9804e-13	2.93482e-11	19.2952
SEL1L3	2.09836	6.76464	8.59111	5.35088e-13	3.13689e-11	19.2247
S100A8	2.20659	6.53114	8.57685	5.70867e-13	3.32947e-11	19.1611
KCNE4	1.87671	5.8995	8.57451	5.76956e-13	3.34782e-11	19.1507
SPATA20	1.51644	7.56862	8.56247	6.09379e-13	3.50024e-11	19.0969
DCTD	1.37812	7.74846	8.51417	7.5873e-13	4.24969e-11	18.8815
TPP1	1.174	7.44372	8.51315	7.62277e-13	4.24969e-11	18.8769
COL5A2	2.46269	8.16034	8.50284	7.98759e-13	4.40985e-11	18.831
PLAT	2.19597	8.48429	8.49801	8.16473e-13	4.48563e-11	18.8094
PCSK5	1.41431	5.9862	8.49696	8.20373e-13	4.48563e-11	18.8047
SP140L	1.38726	5.50313	8.45387	9.97553e-13	5.37686e-11	18.6126
CTSB	1.28938	10.7719	8.43228	1.10024e-12	5.90237e-11	18.5163
FABP7	3.40002	9.69004	8.40139	1.26574e-12	6.72676e-11	18.3786
TNFRSF12A	1.70474	7.66413	8.39409	1.30833e-12	6.92076e-11	18.346
CFI	2.44411	7.57459	8.37087	1.4537e-12	7.5839e-11	18.2425
CEBPD	1.61271	7.87585	8.36133	1.51798e-12	7.88307e-11	18.2
EHD2	1.39012	6.53708	8.35448	1.56588e-12	8.09486e-11	18.1695
TREM1	2.38943	6.57572	8.34416	1.64088e-12	8.40619e-11	18.1235
IQGAP1	1.18933	8.61576	8.32974	1.75176e-12	8.92142e-11	18.0592
CYTIP	1.28287	4.97136	8.31877	1.84107e-12	9.30601e-11	18.0104
ZYX	1.45272	8.24158	8.29765	2.02618e-12	1.01964e-10	17.9163
ECHDC2	1.55776	6.69491	8.29046	2.09328e-12	1.04876e-10	17.8842
C1S	2.51261	9.1065	8.28427	2.15284e-12	1.07387e-10	17.8567
CBR1	2.32519	7.93407	8.25145	2.49822e-12	1.24071e-10	17.7105
BACE2	1.6185	6.95648	8.24074	2.6224e-12	1.29672e-10	17.6628
PAMR1	1.88728	7.46334	8.22447	2.82319e-12	1.38996e-10	17.5904
IER5	1.03831	8.36091	8.22032	2.87676e-12	1.41023e-10	17.5719
STK17A	1.33734	6.92654	8.19907	3.16744e-12	1.54606e-10	17.4773
IQCG	1.5442	6.75285	8.19064	3.29083e-12	1.59262e-10	17.4398
LRP1	1.12709	7.15229	8.18626	3.3567e-12	1.61079e-10	17.4203
SLC22A18	1.50118	6.04824	8.18322	3.4033e-12	1.61948e-10	17.4068
BIRC3	1.92656	5.56488	8.18149	3.43006e-12	1.62542e-10	17.3991
MEIS3P1	1.51139	6.70295	8.17721	3.4972e-12	1.65036e-10	17.38
MDK	2.29712	7.07195	8.1667	3.66769e-12	1.70145e-10	17.3333
TNC	1.78576	7.76209	8.15273	3.90728e-12	1.79183e-10	17.2711
PLOD3	1.00196	8.95135	8.13284	4.27571e-12	1.93736e-10	17.1826
TGFBI	2.19732	9.72013	8.1192	4.54797e-12	2.03638e-10	17.122
LHFPL2	1.32514	8.44685	8.11195	4.69986e-12	2.09614e-10	17.0897
BCL2A1	1.83197	5.86533	8.06603	5.78558e-12	2.52105e-10	16.8856
SPRY4	1.10564	5.36028	8.04914	6.24526e-12	2.70066e-10	16.8105
LAP3	1.10482	10.2379	8.04737	6.29557e-12	2.7121e-10	16.8026
KCNMB1	1.65735	5.53635	8.04022	6.50232e-12	2.7906e-10	16.7708
NNMT	3.45776	8.42532	8.03789	6.57148e-12	2.80968e-10	16.7605
IFI30	1.63499	9.32869	8.036	6.62776e-12	2.82313e-10	16.7521
KHNYN	1.25324	5.46862	8.0133	7.34454e-12	3.08227e-10	16.6512
IFITM2	1.44721	9.99862	7.9926	8.06529e-12	3.34618e-10	16.5593
CPD	1.51763	7.23361	7.99205	8.08555e-12	3.34618e-10	16.5568
FAM114A1	1.41156	8.08755	7.9919	8.09108e-12	3.34618e-10	16.5562
SDC2	2.08538	6.91088	7.96309	9.21675e-12	3.73033e-10	16.4282
P4HA2	1.7897	6.83664	7.92775	1.08131e-11	4.34549e-10	16.2714
LAMA2	1.4249	5.36892	7.90881	1.17788e-11	4.65139e-10	16.1874
PLA2G16	1.51514	8.05806	7.90029	1.22413e-11	4.81729e-10	16.1496
ADAMTS1	1.83998	5.85889	7.87975	1.34314e-11	5.24604e-10	16.0585
PIPOX	1.95138	7.10514	7.87913	1.34691e-11	5.24604e-10	16.0557
SIPA1L1	1.14579	6.89086	7.8504	1.53346e-11	5.89189e-10	15.9284
COL1A2	2.41103	9.4461	7.80233	1.905e-11	7.19786e-10	15.7154
GALNT2	1.13084	7.39922	7.78795	2.03268e-11	7.62959e-10	15.6517
LDHA	1.3324	12.2659	7.7617	2.28808e-11	8.55996e-10	15.5355
LY75	1.70729	5.47185	7.75662	2.34105e-11	8.72941e-10	15.5131
SLC2A3	1.74211	7.09452	7.74919	2.42083e-11	8.96812e-10	15.4802
CAST	1.1264	8.39106	7.72903	2.65111e-11	9.75762e-10	15.391
CEBPB	1.24647	10.1938	7.71544	2.81852e-11	1.03403e-09	15.3309
COL5A3	1.13193	5.54339	7.70736	2.92308e-11	1.06323e-09	15.2951
RAB36	1.01462	4.76024	7.7016	2.99991e-11	1.08656e-09	15.2697
TAGLN	2.25178	8.07565	7.68735	3.19876e-11	1.1549e-09	15.2067
BDH1	1.04625	5.58704	7.6512	3.76413e-11	1.32128e-09	15.0469
AQP9	1.43329	5.19453	7.64559	3.86047e-11	1.34678e-09	15.0221
DENND2A	1.32812	6.98128	7.63979	3.96262e-11	1.37399e-09	14.9965
CD44	1.87028	8.12058	7.63502	4.04856e-11	1.39952e-09	14.9755
TNFRSF1A	1.39939	8.07149	7.62093	4.31343e-11	1.48657e-09	14.9133
SLC27A3	1.4985	5.82285	7.61353	4.45945e-11	1.53225e-09	14.8806
CNGA3	1.65415	6.12275	7.60446	4.64526e-11	1.59128e-09	14.8406
AHNAK2	2.15833	5.85418	7.57613	5.27616e-11	1.76487e-09	14.7156
CLEC2B	2.04369	8.18749	7.56582	5.52662e-11	1.83784e-09	14.6701
HSPB1	1.34915	10.7556	7.55053	5.91951e-11	1.94574e-09	14.6027
ISG20	1.30046	5.6944	7.54963	5.94373e-11	1.94807e-09	14.5987
CYB5R2	1.23281	5.03978	7.54668	6.02302e-11	1.96838e-09	14.5857
LRRFIP1	1.22242	7.27635	7.53496	6.34854e-11	2.05704e-09	14.5341
FAR2	1.13737	6.32683	7.53314	6.40076e-11	2.06047e-09	14.526
CD163	2.84407	8.798	7.52668	6.58896e-11	2.10495e-09	14.4976
EMP1	1.77118	9.12438	7.51415	6.97044e-11	2.21483e-09	14.4424
FAH	1.11644	5.25224	7.51286	7.0108e-11	2.21483e-09	14.4367
IGFBP5	2.00254	6.94749	7.49842	7.48056e-11	2.35018e-09	14.3731
IRF1	1.2243	5.93014	7.49624	7.55422e-11	2.36678e-09	14.3635
SDC4	2.11186	7.62037	7.49552	7.57841e-11	2.36784e-09	14.3603
S100A11	1.6107	9.02801	7.49389	7.63418e-11	2.37873e-09	14.3532
PDGFA	1.43922	6.90411	7.4547	9.10192e-11	2.79773e-09	14.1807
PLSCR1	1.49637	8.365	7.45354	9.14928e-11	2.80471e-09	14.1756
PIGB	1.21423	5.57655	7.44796	9.38105e-11	2.85813e-09	14.151
PKD2	1.08316	7.63338	7.43939	9.74857e-11	2.93308e-09	14.1133
PHF11	1.45789	7.9579	7.4331	1.00274e-10	3.0011e-09	14.0857
AKAP12	1.66254	9.03336	7.41364	1.09415e-10	3.26608e-09	14.0001
SCG2	2.49163	8.75036	7.3996	1.16515e-10	3.42534e-09	13.9385
CD97	1.11436	6.09887	7.36964	1.33246e-10	3.90568e-09	13.8069
OXTR	2.04938	6.06326	7.36878	1.33763e-10	3.91076e-09	13.8031
CNIH3	1.93498	6.61917	7.3337	1.56498e-10	4.49456e-09	13.6492
HEXB	1.0648	9.80994	7.32634	1.61734e-10	4.62162e-09	13.6169
SERPINH1	1.54049	7.87622	7.31124	1.73033e-10	4.93208e-09	13.5507
SYNC	1.58027	5.88035	7.29122	1.89233e-10	5.31473e-09	13.4629
FCGBP	2.388	9.91681	7.29119	1.89261e-10	5.31473e-09	13.4628
SHC1	1.13228	7.39447	7.27697	2.01677e-10	5.60801e-09	13.4005
LTF	4.07494	7.55349	7.25938	2.18153e-10	6.00739e-09	13.3235
TWSG1	1.33483	6.40522	7.20519	2.77843e-10	7.47025e-09	13.0865
SLC15A3	1.0259	4.96308	7.20029	2.83981e-10	7.61724e-09	13.065
CD58	1.55919	6.64181	7.19457	2.91314e-10	7.77726e-09	13.0401
RNASE2	1.75421	7.02148	7.18543	3.03431e-10	8.08177e-09	13.0001
VEGFA	2.03438	7.93179	7.17699	3.15063e-10	8.35248e-09	12.9632
TRIM22	1.79538	8.73521	7.16323	3.34982e-10	8.7985e-09	12.9032
RCAN1	2.13277	7.14236	7.16239	3.36241e-10	8.81122e-09	12.8995
ALOX5AP	2.17671	9.40308	7.15572	3.46381e-10	9.03531e-09	12.8704
TMEM176A	2.06546	7.8098	7.14793	3.58607e-10	9.31149e-09	12.8364
TMEM176B	2.30492	8.08482	7.14408	3.64813e-10	9.45107e-09	12.8196
FZD1	1.01766	5.54794	7.14087	3.70063e-10	9.56527e-09	12.8056
ACTN1	1.47874	8.92062	7.12184	4.02777e-10	1.03171e-08	12.7226
OSMR	1.7028	5.6761	7.1213	4.03735e-10	1.03184e-08	12.7202
KLHL26	1.10043	5.15193	7.11471	4.15754e-10	1.06017e-08	12.6915
C5AR1	1.68128	6.06019	7.09935	4.45141e-10	1.13004e-08	12.6246
DDB2	1.27427	5.78683	7.08708	4.70108e-10	1.19077e-08	12.5711
C1QTNF1	1.34495	6.38685	7.08225	4.80318e-10	1.20951e-08	12.5501
GLIPR1	1.85465	7.32673	7.0819	4.81064e-10	1.20951e-08	12.5485
ABCA1	1.74503	8.498	7.06946	5.08412e-10	1.26802e-08	12.4944
MT1F	1.36821	9.70596	7.0585	5.33774e-10	1.31727e-08	12.4467
PNPLA4	1.39197	5.69121	7.05843	5.33952e-10	1.31727e-08	12.4464
SPRY1	1.74055	7.47751	7.04047	5.78288e-10	1.41134e-08	12.3682
NMI	1.25849	7.81314	7.03697	5.87321e-10	1.43032e-08	12.353
PLA2G2A	2.8929	6.25866	7.03161	6.01463e-10	1.45852e-08	12.3297
SRPX	2.18893	10.0004	7.02099	6.30502e-10	1.52244e-08	12.2835
LYPD1	1.72252	7.77014	6.99768	6.99204e-10	1.67765e-08	12.1822
FBLN5	1.95604	6.73187	6.99391	7.10987e-10	1.70233e-08	12.1659
CLEC7A	1.38135	6.20603	6.97443	7.75082e-10	1.83414e-08	12.0813
CD99	1.20417	11.2984	6.97213	7.83039e-10	1.84379e-08	12.0713
EMILIN1	1.16337	4.69471	6.9568	8.38043e-10	1.95611e-08	12.0049
ANGPT1	1.64823	5.89537	6.95036	8.62307e-10	2.00143e-08	11.9769
IL13RA1	1.38972	6.88241	6.94979	8.64475e-10	2.00238e-08	11.9744
LY96	1.94555	7.32452	6.94318	8.90143e-10	2.05347e-08	11.9458
FCGR2A	1.72804	7.59058	6.94243	8.93127e-10	2.05618e-08	11.9425
SMS	1.12945	8.16977	6.93347	9.29241e-10	2.135e-08	11.9037
ZNF217	1.37073	6.48613	6.93108	9.39122e-10	2.14902e-08	11.8933
LCP2	1.29141	6.17873	6.93055	9.41338e-10	2.14977e-08	11.891
MYL12A	1.14244	8.79146	6.92488	9.65244e-10	2.19994e-08	11.8665
STAC	1.60258	5.67109	6.9241	9.68577e-10	2.20312e-08	11.8631
COL16A1	1.17154	5.68541	6.90611	1.0488e-09	2.35267e-08	11.7852
FGF1	1.54398	6.91055	6.90229	1.0667e-09	2.3881e-08	11.7686
FAM129A	1.78685	7.43225	6.8877	1.13775e-09	2.52727e-08	11.7055
FKBP5	1.50147	5.05816	6.8704	1.22812e-09	2.68604e-08	11.6307
RNASE4	1.37306	5.96826	6.86494	1.25809e-09	2.7463e-08	11.6071
ETV5	1.30222	7.61409	6.85095	1.33823e-09	2.89899e-08	11.5466
PLP2	2.07125	8.44657	6.84534	1.37181e-09	2.96609e-08	11.5224
SP100	1.16723	5.40429	6.84004	1.40424e-09	3.0247e-08	11.4995
TNFAIP2	1.07526	5.26774	6.83824	1.41544e-09	3.0316e-08	11.4917
NOL3	1.11207	5.79537	6.83429	1.44035e-09	3.07916e-08	11.4746
SERPINA1	2.28249	7.59785	6.83224	1.45341e-09	3.10125e-08	11.4658
COL3A1	2.39046	8.18053	6.80419	1.64478e-09	3.46809e-08	11.3447
FKBP11	1.31908	6.50731	6.79857	1.68607e-09	3.53794e-08	11.3205
SQRDL	1.41257	8.02991	6.7681	1.92814e-09	4.01632e-08	11.1892
VWA1	1.00255	5.76617	6.7681	1.92817e-09	4.01632e-08	11.1892
CXCR4	1.47151	7.47342	6.76182	1.98223e-09	4.0989e-08	11.1621
VAMP5	1.0544	6.20233	6.75569	2.03637e-09	4.19558e-08	11.1358
DUSP5	1.43347	5.59196	6.75377	2.05365e-09	4.21592e-08	11.1275
IGFBP3	2.44551	8.96029	6.75299	2.06076e-09	4.22288e-08	11.1241
MAN1C1	1.83318	7.43655	6.74428	2.1412e-09	4.37198e-08	11.0866
COL6A3	2.44465	7.05723	6.74332	2.15024e-09	4.38257e-08	11.0825
TOM1L1	1.78097	6.15735	6.73208	2.25925e-09	4.57196e-08	11.0341
EFEMP1	2.20593	9.7162	6.72992	2.28082e-09	4.59925e-08	11.0248
THBD	1.36295	5.47511	6.7291	2.28898e-09	4.60754e-08	11.0213
FLNC	1.52894	7.11152	6.70997	2.48981e-09	4.98531e-08	10.9391
LAMB1	1.64645	7.75245	6.69489	2.66019e-09	5.2708e-08	10.8743
C2CD2	1.03931	6.92398	6.66825	2.99009e-09	5.81303e-08	10.76
F13A1	2.72947	7.55816	6.65059	3.23083e-09	6.23162e-08	10.6842
RBM47	1.53832	6.98114	6.6439	3.32699e-09	6.3593e-08	10.6555
MAFF	1.25455	6.95395	6.64323	3.33672e-09	6.3672e-08	10.6527
COL6A2	1.35272	5.38199	6.63915	3.39696e-09	6.47129e-08	10.6352
ITGB2	1.71239	8.52467	6.57795	4.44019e-09	8.22448e-08	10.3733
LTBP1	1.29579	6.80347	6.55504	4.90746e-09	9.01657e-08	10.2755
RARRES1	1.91597	4.9859	6.55055	5.00475e-09	9.16571e-08	10.2563
CASP1	1.43727	6.83807	6.54813	5.05778e-09	9.23308e-08	10.246
MVP	1.21254	7.12807	6.53591	5.335e-09	9.63095e-08	10.1938
CSRP1	1.44944	9.60552	6.51653	5.80561e-09	1.0398e-07	10.1112
GPNMB	2.22431	9.26341	6.49442	6.39279e-09	1.13248e-07	10.017
CTSD	1.00422	7.83541	6.49192	6.46261e-09	1.14307e-07	10.0064
COL8A2	1.13106	4.90367	6.48991	6.51951e-09	1.15134e-07	9.99787
GNS	1.18198	7.99885	6.48641	6.61969e-09	1.16722e-07	9.98296
CTSS	1.42427	6.92259	6.47403	6.98622e-09	1.22426e-07	9.9303
SERPINB1	1.45326	6.59507	6.47237	7.03695e-09	1.22936e-07	9.92323
NRP1	1.30757	5.73844	6.46367	7.30843e-09	1.27287e-07	9.88624
CALU	1.13277	8.38773	6.44348	7.979e-09	1.37077e-07	9.80047
SNX10	2.06601	8.34535	6.41916	8.86821e-09	1.51212e-07	9.69724
MT1H	1.10727	10.031	6.41405	9.06728e-09	1.53914e-07	9.67556
PLTP	1.70441	8.8868	6.41284	9.11493e-09	1.54492e-07	9.67044
TMEM140	1.17495	6.18492	6.40998	9.2287e-09	1.55857e-07	9.65832
GPR65	1.43589	6.10725	6.40978	9.23659e-09	1.55857e-07	9.65749
PROS1	1.25419	9.04777	6.40128	9.58376e-09	1.60761e-07	9.62144
FSTL1	1.26956	9.4418	6.39236	9.96193e-09	1.66369e-07	9.58364
GPR183	1.51997	5.89203	6.38835	1.01368e-08	1.68547e-07	9.56664
CHI3L2	2.55249	7.75213	6.38496	1.0287e-08	1.70225e-07	9.55228
ZMAT3	1.26258	8.48087	6.38335	1.03588e-08	1.70493e-07	9.54548
CA2	1.69094	9.07079	6.37992	1.0514e-08	1.72798e-07	9.53096
NACC2	1.29948	9.14432	6.37245	1.086e-08	1.78227e-07	9.49933
ARNTL	1.01229	7.22997	6.36194	1.1366e-08	1.85459e-07	9.45486
C8orf4	1.51943	8.11071	6.35554	1.16853e-08	1.88775e-07	9.4278
CYR61	1.61972	7.88429	6.34323	1.23248e-08	1.97701e-07	9.37577
LPAR6	1.24573	8.6247	6.33101	1.29938e-08	2.07554e-07	9.32416
SLC2A5	1.59238	6.56465	6.30481	1.45516e-08	2.29855e-07	9.21361
SLC20A1	1.15915	8.92399	6.29054	1.54768e-08	2.4209e-07	9.15343
NRCAM	1.36229	8.90549	6.23853	1.93674e-08	2.96854e-07	8.93454
TLR1	1.11982	5.64946	6.23242	1.98832e-08	3.0394e-07	8.90889
TNFSF13	1.36023	6.72557	6.23154	1.9959e-08	3.0469e-07	8.90518
ICAM3	1.1872	5.76835	6.22291	2.07142e-08	3.15371e-07	8.86894
OLR1	1.56679	6.15211	6.2195	2.10204e-08	3.19606e-07	8.85462
BHLHE41	1.84961	8.84947	6.20841	2.20475e-08	3.32554e-07	8.80807
LAMC1	1.07396	8.44107	6.20393	2.24755e-08	3.38562e-07	8.78931
ZFP36	1.3672	8.6089	6.20328	2.25386e-08	3.39063e-07	8.78657
IBSP	1.71384	5.5736	6.20146	2.27155e-08	3.41273e-07	8.77894
CD14	2.04458	9.35863	6.20099	2.2762e-08	3.4152e-07	8.77695
GRB10	1.42271	6.1596	6.19351	2.35051e-08	3.50818e-07	8.74561
COL4A1	1.41879	9.2531	6.18679	2.41935e-08	3.60148e-07	8.71744
PSRC1	1.09479	8.7473	6.18575	2.43015e-08	3.60232e-07	8.7131
GNG12	1.24913	9.19206	6.17898	2.50186e-08	3.69528e-07	8.68473
ARPC1B	1.15789	8.91869	6.13966	2.96151e-08	4.28515e-07	8.5202
PLBD1	1.23042	6.21735	6.12408	3.16583e-08	4.54609e-07	8.45513
ANG	1.1229	5.89347	6.11407	3.30447e-08	4.7154e-07	8.41333
LTBP2	1.29819	6.66845	6.11067	3.35288e-08	4.77848e-07	8.39915
SFRP4	1.35517	5.45797	6.09993	3.51041e-08	4.98426e-07	8.35438
RBMS1	1.12803	7.74114	6.09132	3.642e-08	5.13265e-07	8.3185
PDGFD	1.80867	6.51931	6.08872	3.68278e-08	5.17354e-07	8.30764
NPC2	1.1393	10.8473	6.08468	3.74683e-08	5.25434e-07	8.29083
MDFIC	1.18447	5.88298	6.07883	3.84169e-08	5.38073e-07	8.26645
MMP9	1.89305	6.89067	6.06282	4.11357e-08	5.7034e-07	8.19979
LAIR1	1.05689	5.91674	6.05852	4.18963e-08	5.79667e-07	8.18193
PTGS2	1.64211	4.70666	6.05131	4.32059e-08	5.96336e-07	8.15192
CD302	1.56664	7.96412	6.05091	4.32782e-08	5.9661e-07	8.15029
HSPB6	1.0715	5.02566	6.044	4.45733e-08	6.12978e-07	8.12155
CYBRD1	1.29372	6.50431	6.04183	4.4987e-08	6.17053e-07	8.11255
GBP1	1.82679	8.07643	6.03635	4.60496e-08	6.28719e-07	8.08979
TFRC	1.13655	10.0393	6.03419	4.6477e-08	6.33263e-07	8.08079
LITAF	1.12532	8.7848	6.03382	4.65495e-08	6.33263e-07	8.07927
LYN	1.19655	7.69466	6.03055	4.7202e-08	6.39085e-07	8.0657
LMO2	1.48923	9.42832	6.02698	4.79263e-08	6.46578e-07	8.05086
DDX60	1.01246	6.4903	6.02203	4.89471e-08	6.57232e-07	8.03032
STC1	1.43832	5.02612	6.02161	4.90347e-08	6.57632e-07	8.02857
MAN1A1	1.00086	5.23293	5.99619	5.46363e-08	7.26758e-07	7.92316
CAMK2B	1.159	5.55262	5.98376	5.7601e-08	7.57337e-07	7.87167
RYR3	1.78309	5.38878	5.98275	5.78471e-08	7.59694e-07	7.86752
S100A4	1.86831	8.10838	5.98246	5.79198e-08	7.59771e-07	7.86629
WIPI1	1.07789	7.02187	5.97236	6.04585e-08	7.90338e-07	7.8245
HEBP1	1.30057	8.59503	5.96806	6.15724e-08	8.02133e-07	7.80671
DENND2D	1.01283	5.18645	5.95434	6.52637e-08	8.40594e-07	7.74999
SPP1	1.64516	12.4578	5.95249	6.57768e-08	8.46244e-07	7.74236
CSRP2	1.33132	10.6363	5.9509	6.62229e-08	8.48145e-07	7.73578
DSE	1.32973	7.97658	5.94134	6.89616e-08	8.77293e-07	7.69631
TLR2	1.44451	7.25252	5.92652	7.34308e-08	9.28953e-07	7.63514
ITGA3	1.25612	5.61812	5.92468	7.40063e-08	9.35193e-07	7.62754
BCAT1	1.48905	5.64762	5.92326	7.44498e-08	9.39753e-07	7.62172
C10orf10	1.2691	6.77047	5.92298	7.45389e-08	9.39834e-07	7.62055
LPHN2	1.2823	6.1106	5.92223	7.47782e-08	9.41808e-07	7.61743
NES	1.54148	10.1667	5.9021	8.14259e-08	1.01319e-06	7.53449
BST2	1.59481	6.92412	5.90042	8.20075e-08	1.01931e-06	7.52756
IL1B	1.6152	6.58656	5.90013	8.21057e-08	1.01942e-06	7.5264
SLC25A24	1.40254	7.09775	5.89087	8.53835e-08	1.05322e-06	7.48828
C1orf54	1.16139	9.12004	5.88492	8.75594e-08	1.07772e-06	7.46377
FCGR3B	1.02231	6.17934	5.88249	8.84635e-08	1.08422e-06	7.45377
SEC61G	1.03645	10.7028	5.88247	8.84685e-08	1.08422e-06	7.45372
CADM1	1.04167	9.10248	5.87782	9.02245e-08	1.10217e-06	7.43458
STOM	1.20619	9.22655	5.87183	9.25373e-08	1.1268e-06	7.40994
FOSL1	1.05164	5.35232	5.83564	1.07793e-07	1.29181e-06	7.26139
SERPINA3	2.17591	11.1156	5.83212	1.09401e-07	1.30558e-06	7.24697
PI3	2.06553	5.1893	5.80058	1.24926e-07	1.46927e-06	7.11783
COL4A2	1.22478	8.52627	5.78661	1.32478e-07	1.54848e-06	7.06072
S100A10	1.49479	11.6969	5.78627	1.32671e-07	1.54915e-06	7.0593
KLHDC8A	1.30389	6.30084	5.76908	1.42597e-07	1.65654e-06	6.98911
PARP12	1.13438	6.34878	5.75978	1.48269e-07	1.70853e-06	6.95116
CD93	1.19117	7.17345	5.73124	1.67096e-07	1.90419e-06	6.83489
PLAU	1.60322	5.66064	5.72896	1.68696e-07	1.91858e-06	6.82562
TDO2	1.7113	5.53192	5.71135	1.8159e-07	2.03872e-06	6.754
NRN1	1.46771	8.40102	5.70286	1.88149e-07	2.10405e-06	6.71949
XAF1	1.39886	5.68417	5.70141	1.89289e-07	2.11472e-06	6.71362
HAMP	1.9625	7.19374	5.67985	2.07117e-07	2.29362e-06	6.62611
ANXA4	1.25172	7.94775	5.67789	2.08814e-07	2.30792e-06	6.61818
CPVL	1.43745	7.62355	5.67498	2.11363e-07	2.33381e-06	6.60638
TMEM2	1.02322	6.35637	5.67095	2.14948e-07	2.3688e-06	6.59003
CLU	1.08199	12.5948	5.66918	2.16534e-07	2.38167e-06	6.58289
JUNB	1.00882	7.22336	5.66189	2.23219e-07	2.45045e-06	6.55333
PTPRC	1.53759	6.86835	5.66103	2.24018e-07	2.45686e-06	6.54986
KIAA1199	1.51582	6.03701	5.65666	2.28129e-07	2.49712e-06	6.53218
CYP1B1	1.74732	6.24977	5.64662	2.3787e-07	2.58633e-06	6.49154
GADD45B	1.17646	6.84519	5.64549	2.38993e-07	2.59357e-06	6.48697
CCR1	1.26298	6.84801	5.64371	2.40764e-07	2.60781e-06	6.47979
C3	1.48264	11.1904	5.63223	2.52541e-07	2.70611e-06	6.43338
PPIC	1.17173	6.78832	5.63209	2.52694e-07	2.70611e-06	6.43279
GAS7	1.13248	6.69466	5.62362	2.61745e-07	2.78469e-06	6.39859
CECR1	1.58448	8.10713	5.61889	2.66943e-07	2.83468e-06	6.37949
HS3ST3A1	1.45269	5.24087	5.61618	2.69962e-07	2.85607e-06	6.36856
CD37	1.1128	5.88121	5.6084	2.78822e-07	2.92802e-06	6.33718
PTGS1	1.48436	6.54346	5.59807	2.91039e-07	3.0339e-06	6.29552
LUM	1.95209	7.15436	5.59768	2.91513e-07	3.03459e-06	6.29394
CCL20	1.93507	4.75714	5.59757	2.91639e-07	3.03459e-06	6.29352
TPM2	1.04421	6.23701	5.58221	3.10818e-07	3.20774e-06	6.23165
SPON2	1.21516	6.0167	5.57528	3.19872e-07	3.29222e-06	6.20376
CYBB	1.09583	6.19613	5.57078	3.25888e-07	3.34506e-06	6.18566
CXCL10	2.13025	6.44228	5.56733	3.30569e-07	3.38699e-06	6.17181
EGR1	1.46188	8.76794	5.56433	3.347e-07	3.42008e-06	6.15975
CORO1A	1.1573	7.26612	5.56238	3.37412e-07	3.44347e-06	6.15191
NME5	1.06464	6.89299	5.56225	3.37595e-07	3.44347e-06	6.15138
EYA2	1.01442	5.43662	5.55708	3.449e-07	3.50746e-06	6.13059
CTSK	1.33618	7.19276	5.53016	3.85472e-07	3.84559e-06	6.0226
FJX1	1.14451	8.84315	5.52487	3.93992e-07	3.92715e-06	6.00137
THBS4	1.48939	7.04153	5.5173	4.06494e-07	4.02706e-06	5.97105
FCER1G	1.65949	9.12268	5.51506	4.10258e-07	4.05374e-06	5.9621
SKAP2	1.41511	5.90972	5.50945	4.19856e-07	4.14139e-06	5.93965
CORO2B	1.24226	8.4405	5.50669	4.24659e-07	4.18151e-06	5.92861
NPL	1.28379	6.39401	5.50573	4.26341e-07	4.19445e-06	5.92477
SLA	1.39799	7.44769	5.49883	4.38639e-07	4.29685e-06	5.89717
ANGPT2	1.44205	6.38658	5.49152	4.52054e-07	4.39796e-06	5.86793
HMOX1	1.44285	8.97541	5.48847	4.57759e-07	4.44585e-06	5.85575
GALC	1.01655	6.35227	5.47898	4.75982e-07	4.59536e-06	5.81787
SMPDL3A	1.0366	7.42291	5.47017	4.93536e-07	4.75274e-06	5.78272
PPBP	1.12887	4.42427	5.46412	5.05971e-07	4.84477e-06	5.75858
TNFRSF1B	1.24894	6.66772	5.46319	5.079e-07	4.85725e-06	5.75488
ECM1	1.01242	6.60579	5.45719	5.20591e-07	4.9504e-06	5.73094
CAMK2N1	1.27403	10.5636	5.44442	5.48594e-07	5.17343e-06	5.6801
SH3BGR	1.21124	7.87279	5.44341	5.5087e-07	5.1863e-06	5.67609
MLC1	1.44476	8.05417	5.44033	5.5787e-07	5.23566e-06	5.66384
OAS3	1.2005	6.73409	5.4403	5.57955e-07	5.23566e-06	5.66369
SYPL1	1.00967	8.7397	5.43272	5.75557e-07	5.38306e-06	5.63356
GPRASP1	1.24562	7.06177	5.42549	5.92859e-07	5.50865e-06	5.60483
ANK2	1.08457	6.24155	5.40809	6.36657e-07	5.87242e-06	5.5357
PRPS2	1.14587	7.21537	5.40757	6.38007e-07	5.88011e-06	5.53364
MX1	1.64583	7.24808	5.39633	6.68004e-07	6.10909e-06	5.48909
RGS16	1.38759	6.20918	5.38458	7.00868e-07	6.36901e-06	5.44252
SHOX2	1.00265	5.04054	5.38449	7.01134e-07	6.36901e-06	5.44215
CRISPLD2	1.05662	6.15322	5.38013	7.13711e-07	6.4574e-06	5.42491
CHRNA9	1.60292	5.78933	5.37494	7.29013e-07	6.57499e-06	5.40434
THBS2	1.40071	7.976	5.3573	7.83389e-07	7.03195e-06	5.33461
LAPTM5	1.49022	10.3252	5.3362	8.53674e-07	7.5791e-06	5.25133
SLC7A7	1.0366	7.3513	5.32015	9.1126e-07	8.02148e-06	5.18807
GPC4	1.0412	5.95682	5.31687	9.23493e-07	8.10408e-06	5.17515
CLDN10	1.50528	5.98194	5.31541	9.28986e-07	8.13972e-06	5.1694
ANPEP	1.03229	4.39072	5.3015	9.8296e-07	8.55988e-06	5.11468
IFI35	1.04227	6.90599	5.29606	1.00489e-06	8.73078e-06	5.09331
ARHGAP29	1.00829	7.98253	5.29374	1.01437e-06	8.78629e-06	5.08421
EN1	1.37532	5.36494	5.28456	1.05283e-06	9.05055e-06	5.04816
C3AR1	1.31903	7.67014	5.28388	1.05574e-06	9.0618e-06	5.04549
IGFBP6	1.639	6.09472	5.27646	1.08798e-06	9.31045e-06	5.01635
PCOLCE	1.5253	7.47083	5.27382	1.09964e-06	9.39614e-06	5.00602
GYPC	1.0561	7.18857	5.25831	1.17086e-06	9.90054e-06	4.94525
LYZ	1.9262	7.99291	5.24586	1.23129e-06	1.03194e-05	4.89652
RAB27A	1.0555	6.24917	5.23952	1.26326e-06	1.05489e-05	4.8717
ALDH7A1	1.11193	8.08076	5.23282	1.29786e-06	1.07978e-05	4.84554
FHL2	1.47814	6.87677	5.21972	1.36828e-06	1.1301e-05	4.79439
TRIB2	1.28037	8.15729	5.21652	1.38606e-06	1.14312e-05	4.78189
THBS1	1.338	5.13756	5.21422	1.39898e-06	1.15127e-05	4.77291
GLUL	1.2365	10.2908	5.20379	1.45896e-06	1.19717e-05	4.73228
EVI2B	1.35689	6.95223	5.20124	1.47402e-06	1.20778e-05	4.72234
CADPS2	1.15904	6.08852	5.19063	1.53832e-06	1.25594e-05	4.68102
ACSL1	1.13702	7.43151	5.18447	1.57688e-06	1.28374e-05	4.65706
CD164	1.00769	8.4039	5.17597	1.63165e-06	1.32454e-05	4.62403
PCDH9	1.28139	7.95706	5.17538	1.63555e-06	1.32581e-05	4.62172
KCTD12	1.46345	9.67559	5.15441	1.77912e-06	1.42592e-05	4.54032
PCOLCE2	1.47918	6.81516	5.14645	1.83681e-06	1.46597e-05	4.50945
RARRES3	1.41614	7.98242	5.11441	2.08801e-06	1.64339e-05	4.38549
RNASET2	1.01513	10.4666	5.08076	2.38794e-06	1.84372e-05	4.25575
HOPX	1.96872	10.5356	5.03829	2.82721e-06	2.14074e-05	4.09259
SERPINF1	1.50085	7.83425	5.03808	2.8295e-06	2.14104e-05	4.09181
HP	1.41543	5.68866	5.0345	2.86999e-06	2.16736e-05	4.07808
CAV2	1.48676	7.23517	5.01792	3.06501e-06	2.2939e-05	4.01458
STEAP1	1.43416	5.33233	5.01207	3.13681e-06	2.33628e-05	3.99222
SLC16A4	1.12998	6.20382	4.99636	3.33792e-06	2.46348e-05	3.93221
SAMSN1	1.38674	7.95944	4.98493	3.49217e-06	2.56566e-05	3.8886
IL1R2	1.25755	5.03299	4.98365	3.50979e-06	2.57694e-05	3.88374
FN1	1.46273	11.5543	4.97025	3.7004e-06	2.69946e-05	3.83269
ECM2	1.28434	7.47201	4.96912	3.71698e-06	2.70809e-05	3.82837
MREG	1.20522	8.2702	4.96271	3.81207e-06	2.76497e-05	3.80399
PYCARD	1.15252	6.72564	4.96116	3.83533e-06	2.77476e-05	3.79812
SNAI2	1.41861	6.24707	4.95732	3.8939e-06	2.81177e-05	3.7835
FAP	1.07207	4.63556	4.95625	3.91026e-06	2.82179e-05	3.77945
VAV3	1.12119	5.66993	4.9353	4.24633e-06	3.03542e-05	3.69989
HCLS1	1.33126	8.5192	4.92139	4.48465e-06	3.18178e-05	3.64721
NT5E	1.39851	6.75134	4.90056	4.8664e-06	3.4017e-05	3.56842
RPH3A	1.3648	5.09009	4.89381	4.99676e-06	3.48178e-05	3.54293
MXRA5	1.6248	7.07672	4.89121	5.04801e-06	3.50904e-05	3.53309
RGS1	1.6516	7.38431	4.8839	5.19437e-06	3.59341e-05	3.50553
CTSC	1.1072	9.167	4.85888	5.72777e-06	3.91478e-05	3.4113
MT3	1.84706	9.77331	4.85287	5.86348e-06	3.99792e-05	3.38873
MAP1B	1.20143	10.3635	4.84093	6.14282e-06	4.16343e-05	3.34388
MYOF	1.25233	7.16864	4.83847	6.20189e-06	4.19828e-05	3.33466
HCK	1.23065	5.99556	4.81023	6.92196e-06	4.6064e-05	3.22883
SMAGP	1.05201	5.33232	4.78593	7.60576e-06	5.00909e-05	3.13811
RNASE6	1.24009	8.06522	4.78266	7.70266e-06	5.04913e-05	3.12592
ASPN	1.18381	5.82559	4.77622	7.89721e-06	5.16178e-05	3.1019
PDZD2	1.29106	7.83351	4.75529	8.56278e-06	5.53321e-05	3.02401
MNDA	1.36826	6.63929	4.75284	8.64395e-06	5.57917e-05	3.01493
YAP1	1.09313	5.66385	4.7505	8.72265e-06	5.62374e-05	3.00621
SRGN	1.24988	10.0173	4.7319	9.37118e-06	6.00442e-05	2.9372
CXCL3	1.01096	5.33735	4.72578	9.59469e-06	6.11662e-05	2.91452
TREM2	1.38813	7.88339	4.71479	1.00089e-05	6.33805e-05	2.87386
CHODL	1.26027	5.16389	4.71219	1.01095e-05	6.39463e-05	2.86424
THEMIS2	1.09148	5.92688	4.71068	1.01684e-05	6.42473e-05	2.85866
CD53	1.35904	8.91755	4.6687	1.19443e-05	7.39884e-05	2.70387
LGI1	1.56789	6.15804	4.65128	1.27668e-05	7.80628e-05	2.63987
FAM46A	1.00124	9.07068	4.65087	1.27869e-05	7.81041e-05	2.63835
SSPN	1.20828	7.85242	4.65086	1.27873e-05	7.81041e-05	2.63833
LEPREL1	1.07657	5.57932	4.627	1.40057e-05	8.42785e-05	2.55088
SLC1A3	1.28506	11.1274	4.62382	1.41765e-05	8.50355e-05	2.53924
CFH	1.09134	5.10279	4.62054	1.43546e-05	8.57881e-05	2.52724
FCGR1B	1.52358	7.99032	4.6117	1.48454e-05	8.83036e-05	2.49495
RAB32	1.10063	7.36973	4.60999	1.49426e-05	8.88354e-05	2.48868
VSIG4	1.67664	9.36881	4.60358	1.53112e-05	9.08367e-05	2.46528
GATM	1.47639	9.12267	4.58844	1.62169e-05	9.55127e-05	2.4101
KLHL4	1.17953	5.43451	4.58305	1.65516e-05	9.73833e-05	2.39048
ANGPTL4	1.34695	7.00901	4.57511	1.70571e-05	9.99434e-05	2.36161
SASH3	1.06346	6.42628	4.56174	1.79423e-05	0.000104752	2.31305
PIR	1.36737	5.96329	4.55211	1.86076e-05	0.000108248	2.27811
C1QA	1.51184	9.52718	4.53772	1.96464e-05	0.000113478	2.22599
MS4A4A	1.48592	7.92302	4.53014	2.02155e-05	0.000116058	2.1986
GAP43	1.60539	9.66137	4.52616	2.05213e-05	0.000117635	2.1842
CXCL2	1.53884	6.83812	4.50957	2.18432e-05	0.00012384	2.12434
DOK5	1.10023	9.438	4.50477	2.2241e-05	0.000125532	2.10703
RTP4	1.0053	5.75861	4.49666	2.29283e-05	0.0001289	2.07785
SLC16A10	1.08645	5.75032	4.49583	2.30004e-05	0.000129177	2.07484
AMIGO2	1.35591	6.18029	4.48474	2.3977e-05	0.000133737	2.03498
AIM1	1.36999	6.02069	4.47865	2.45302e-05	0.000136288	2.01312
SHROOM2	1.03007	6.61015	4.44565	2.77522e-05	0.000152182	1.89488
LPPR4	1.18382	7.3033	4.43999	2.83446e-05	0.000154462	1.87465
RGS4	1.14862	5.30915	4.4268	2.97725e-05	0.000161163	1.82759
GPR37	1.36272	6.87391	4.41318	3.13194e-05	0.000168493	1.77909
OAS1	1.10692	5.5269	4.38678	3.45439e-05	0.000183841	1.68531
CA3	1.53031	5.32055	4.35073	3.9469e-05	0.00020572	1.55782
CAV1	1.26242	9.53344	4.34972	3.96165e-05	0.000206074	1.55425
FXYD1	1.13784	4.86202	4.34964	3.96275e-05	0.000206074	1.55399
RFTN1	1.08751	9.16362	4.33193	4.23003e-05	0.000218276	1.49158
TUBB6	1.2162	8.87727	4.29324	4.87569e-05	0.000246999	1.35585
CD74	1.44595	10.7777	4.27557	5.20135e-05	0.000261554	1.2941
ERAP2	1.37159	5.50072	4.26254	5.45481e-05	0.000272692	1.24867
DUSP4	1.2095	6.14067	4.2578	5.54988e-05	0.00027611	1.23218
ITPKB	1.04755	8.47216	4.23001	6.14077e-05	0.00030155	1.13563
MAFB	1.2441	9.78222	4.21773	6.42055e-05	0.000313126	1.09313
DCN	1.20663	8.37615	4.21025	6.59713e-05	0.000320775	1.06726
IER3	1.31538	7.31381	4.18876	7.13069e-05	0.000343051	0.993108
IL6	1.33321	4.95233	4.17074	7.60998e-05	0.000361673	0.93111
HOXB7	1.11129	4.88707	4.14807	8.25682e-05	0.000386281	0.853394
HILPDA	1.03764	8.54082	4.13679	8.59826e-05	0.000400279	0.814806
IL10RA	1.15681	6.80103	4.12569	8.94748e-05	0.000413321	0.776903
NPTX2	1.58237	7.15487	4.08271	0.000104325	0.000473083	0.630794
GJA1	1.21725	11.0017	4.08066	0.000105091	0.000475987	0.62383
C1QB	1.43646	10.2634	4.07035	0.000109019	0.000491859	0.588936
STAB1	1.06902	7.92905	4.06489	0.000111156	0.000499281	0.57048
GFPT2	1.16599	8.36328	4.04071	0.000121113	0.000538473	0.488944
PDLIM1	1.07972	7.91874	4.03069	0.000125483	0.0005566	0.455262
NUPR1	1.02435	8.33473	4.01526	0.000132511	0.000583224	0.403503
SCG5	1.4851	9.7814	4.0086	0.000135664	0.000594567	0.381178
PADI2	1.11251	7.68463	4.00395	0.000137904	0.000603224	0.365625
IL13RA2	1.83318	6.72497	3.98938	0.000145163	0.00062965	0.316929
MYBPC1	1.35173	7.36341	3.98059	0.000149713	0.00064665	0.287644
S100B	1.31701	10.0904	3.98049	0.000149765	0.00064665	0.287312
ADAMTS3	1.08333	4.57807	3.96321	0.000159122	0.000682903	0.229818
CH25H	1.37132	6.15223	3.95896	0.00016151	0.000691848	0.215688
MGP	1.44479	10.0214	3.93729	0.000174219	0.000737947	0.143872
AIF1	1.11017	8.87976	3.91817	0.00018622	0.000782059	0.080739
GPC5	1.05225	4.97877	3.89949	0.000198707	0.000827799	0.0192626
APOC2	1.13887	8.28325	3.84015	0.000243915	0.000983007	-0.174726
CSF1R	1.03734	8.31555	3.80962	0.000270843	0.00107515	-0.273711
PCDH8	1.12421	5.66116	3.80935	0.000271096	0.00107578	-0.274593
KCNIP1	1.04906	6.35285	3.79962	0.000280269	0.00110562	-0.306029
SLPI	1.62877	6.73322	3.78688	0.000292729	0.00114782	-0.347112
OLFML3	1.00012	8.85818	3.7851	0.00029451	0.001153	-0.352837
AQP4	1.36644	8.05856	3.78236	0.000297279	0.00116224	-0.361674
ABCA8	1.22439	7.3945	3.76081	0.000319898	0.00123706	-0.430891
EMX2	1.14056	5.14398	3.72664	0.000359148	0.00136608	-0.540044
TYROBP	1.225	9.20298	3.69103	0.000404915	0.00151334	-0.653062
IFITM1	1.02844	8.33083	3.68764	0.000409552	0.00152683	-0.663785
NELL2	1.18944	7.68874	3.65851	0.00045152	0.00165917	-0.755611
A2M	1.09624	11.332	3.6355	0.000487533	0.00177353	-0.827788
LPL	1.21771	9.57745	3.59168	0.000563777	0.00200299	-0.964315
HOXA5	1.25416	5.84977	3.5529	0.000640573	0.00222382	-1.08415
SEMA3A	1.00977	5.24008	3.5312	0.000687773	0.00235959	-1.15081
MRC1	1.16161	5.94493	3.3528	0.00122119	0.00381951	-1.68726
NNAT	1.08855	5.89222	3.35251	0.0012223	0.00382111	-1.6881
RCAN2	1.14459	7.57826	3.23253	0.00177937	0.00526177	-2.03707
DKK1	1.71308	6.05195	3.13694	0.00238489	0.00671536	-2.30807
RSAD2	1.00117	5.45156	3.07842	0.00284534	0.00779198	-2.47086
PTN	1.02334	10.859	3.06696	0.0029447	0.00802542	-2.50246
ATP1B2	1.00395	9.64045	3.02618	0.00332493	0.00889124	-2.61413
HOXC6	1.01471	6.30805	2.88108	0.00507808	0.0127358	-3.00178
KCNJ16	1.12614	7.39953	2.79467	0.00649224	0.0156433	-3.22528
VCAM1	1.11263	8.3545	2.74907	0.00737644	0.0173986	-3.341
