# Supplementary material for: Prognostic value and immune relevancy of a combined autophagy-, apoptosis- and necrosis-related gene signature in glioblastoma
Source: BMC Cancer. 2022 Mar 3;22:233. doi: 10.1186/s12885-022-09328-3 (PMC8892733; doi:10.1186/s12885-022-09328-3)
Supplement: Supplementary file 6 — Additional file6: Table S5. Upregulated genes (148 genes) expressed at >1‐fold in low risk group. [file 12885_2022_9328_MOESM6_ESM.xlsx]

## Sheet: FC<-1
Table S5. Upregulated genes (148 genes) expressed at > 1‐fold in low risk group
Gene	logFC	AveExpr	t	P.Value	adj.P.Val	B
C10orf2	-1.23327	6.47131	-13.8711	4.80062e-23	6.06638e-20	41.9398
FAM208B	-1.17715	8.23981	-12.5853	1.04967e-20	5.96895e-18	36.6633
ZNF248	-1.50528	6.31769	-11.3344	2.3764e-18	7.50744e-16	31.3411
MICU1	-1.21723	7.94747	-11.1376	5.65797e-18	1.64995e-15	30.4889
BCCIP	-1.06558	5.98463	-10.929	1.42452e-17	3.60024e-15	29.5815
TAF5	-1.28512	6.13687	-10.3912	1.56535e-16	2.96712e-14	27.2254
ASB13	-1.24422	7.23035	-10.2284	3.24707e-16	5.77015e-14	26.508
MTPAP	-1.19369	7.0382	-10.2057	3.59615e-16	6.19682e-14	26.4076
PHF16	-1.43257	6.39372	-10.2	3.6887e-16	6.26143e-14	26.3826
ASCC1	-1.18661	7.59106	-9.96487	1.06212e-15	1.6106e-13	25.3427
BCL7A	-1.5891	5.8438	-9.95775	1.09672e-15	1.64119e-13	25.3112
PDSS1	-1.24239	6.39288	-9.667	4.07242e-15	5.14618e-13	24.0211
DLL3	-2.96278	6.71477	-9.65875	4.22724e-15	5.28312e-13	23.9844
SEPHS1	-1.25358	6.9883	-9.56428	6.47972e-15	7.51978e-13	23.5644
FERMT1	-2.83936	7.11826	-9.48636	9.21896e-15	1.01769e-12	23.2176
ZBTB5	-1.13902	7.52283	-9.46273	1.02598e-14	1.10066e-12	23.1124
NET1	-1.66362	6.61477	-9.44335	1.12009e-14	1.17951e-12	23.0261
RPS6KA5	-1.14394	5.91157	-9.34069	1.78316e-14	1.76346e-12	22.5689
KDM1A	-1.08684	8.05508	-9.31307	2.02099e-14	1.93149e-12	22.4458
H2AFY2	-1.4919	5.33099	-9.31056	2.04405e-14	1.93725e-12	22.4346
TOX3	-2.9333	7.21375	-9.06274	6.28922e-14	5.00191e-12	21.3295
ALCAM	-1.32549	9.34611	-9.0472	6.74893e-14	5.29349e-12	21.2601
SUPV3L1	-1.01016	6.97459	-8.93319	1.13228e-13	8.36199e-12	20.7514
HIST3H2A	-1.82373	8.02796	-8.83432	1.7737e-13	1.22256e-11	20.3101
JMJD1C	-1.04809	7.82439	-8.83126	1.79857e-13	1.23224e-11	20.2964
KLRC3	-2.44238	5.86579	-8.76051	2.47978e-13	1.58441e-11	19.9807
RPRM	-1.85854	6.24129	-8.5431	6.6538e-13	3.8027e-11	19.0105
PDE2A	-1.27869	6.0542	-8.52821	7.11905e-13	4.04825e-11	18.9441
TCF7L1	-1.57771	6.62944	-8.45491	9.92835e-13	5.37686e-11	18.6172
KAT6B	-1.08284	6.32103	-8.38917	1.33789e-12	7.04434e-11	18.3241
PARD3	-1.24266	7.20005	-8.37952	1.39776e-12	7.32569e-11	18.2811
ZC4H2	-1.29828	6.04574	-8.19692	3.19849e-12	1.55455e-10	17.4677
ZNF239	-1.20863	6.17053	-8.1736	3.55484e-12	1.66061e-10	17.364
FAM60A	-1.48545	8.57372	-8.12202	4.49031e-12	2.02652e-10	17.1345
CCNB1IP1	-1.26156	8.87617	-8.12042	4.52294e-12	2.03318e-10	17.1274
SOX3	-1.62656	5.03403	-8.10412	4.86946e-12	2.16329e-10	17.0549
SOX4	-1.98981	7.56582	-8.08937	5.20576e-12	2.29477e-10	16.9893
REPS2	-1.01844	5.19953	-8.068	5.73425e-12	2.50829e-10	16.8943
CXXC4	-1.71025	5.88379	-7.97709	8.65149e-12	3.53933e-10	16.4904
TBPL1	-1.02294	8.3287	-7.97274	8.82303e-12	3.59657e-10	16.4711
BMP2	-2.09324	7.68543	-7.91406	1.15026e-11	4.55817e-10	16.2107
AMOTL2	-1.55003	8.35031	-7.85097	1.52953e-11	5.89189e-10	15.9309
RPL31	-1.33789	7.39526	-7.74154	2.50579e-11	9.2527e-10	15.4463
ZNF804A	-1.87503	5.3481	-7.70964	2.89321e-11	1.05802e-09	15.3052
HSPA14	-1.05288	7.81196	-7.66265	3.57502e-11	1.26269e-09	15.0975
EPHB1	-1.9542	6.09207	-7.60142	4.70921e-11	1.60353e-09	14.8271
FLRT1	-1.74263	5.68163	-7.59534	4.83974e-11	1.64306e-09	14.8003
KCNB1	-1.85146	5.69875	-7.5129	7.00978e-11	2.21483e-09	14.4369
VAX2	-1.02646	5.81317	-7.44754	9.39892e-11	2.85813e-09	14.1492
PHGDH	-1.26201	7.4403	-7.43483	9.95015e-11	2.98583e-09	14.0933
LSM2	-1.0059	8.41072	-7.36627	1.35272e-10	3.94473e-09	13.7921
LUZP2	-1.85195	5.48454	-7.33438	1.56024e-10	4.4923e-09	13.6521
AKR1C1	-2.00029	6.37693	-7.30996	1.74029e-10	4.94809e-09	13.5451
KIF21B	-1.82536	6.18446	-7.30227	1.8011e-10	5.09551e-09	13.5114
AKR1C3	-2.23628	7.35897	-7.19855	2.86185e-10	7.6583e-09	13.0575
2021-03-08	-1.11663	7.26581	-7.15895	3.41436e-10	8.92679e-09	12.8845
NSUN6	-1.09821	4.40149	-7.04867	5.57589e-10	1.36964e-08	12.4039
C1orf106	-1.44683	6.05538	-7.03265	5.98698e-10	1.45491e-08	12.3342
GADD45G	-1.50616	4.62204	-6.96873	7.94933e-10	1.86793e-08	12.0566
AKR1C2	-1.88693	5.81287	-6.95804	8.33484e-10	1.95046e-08	12.0102
RAB33A	-1.9233	6.50051	-6.92102	9.81893e-10	2.22009e-08	11.8497
SLITRK5	-1.4381	6.05013	-6.87427	1.20731e-09	2.661e-08	11.6474
MACROD1	-1.03735	6.60472	-6.85877	1.29285e-09	2.81139e-08	11.5804
SNAP91	-2.27805	6.15281	-6.74668	2.11875e-09	4.33391e-08	11.097
SMC3	-1.05896	8.13519	-6.70424	2.55316e-09	5.10318e-08	10.9145
SEC61A2	-1.03698	6.04693	-6.65006	3.23827e-09	6.23162e-08	10.682
PHF17	-1.01691	7.8642	-6.61211	3.82392e-09	7.18834e-08	10.5194
PTBP2	-1.04271	7.01489	-6.61134	3.83679e-09	7.20063e-08	10.5161
CLSTN2	-1.24375	5.06217	-6.59999	4.0322e-09	7.51773e-08	10.4676
FSD1	-1.09772	6.17382	-6.53984	5.24428e-09	9.52767e-08	10.2106
HIST1H4C	-1.01573	10.4437	-6.53898	5.26384e-09	9.54795e-08	10.207
PAK7	-1.18334	4.43383	-6.52933	5.4902e-09	9.87976e-08	10.1658
ASCL1	-1.98641	6.61036	-6.39273	9.94606e-09	1.66348e-07	9.5852
DACH1	-1.2792	4.71631	-6.38405	1.03275e-08	1.70225e-07	9.54844
WASF1	-1.08825	8.58995	-6.33693	1.26653e-08	2.02877e-07	9.34916
GNG4	-1.7017	6.5205	-6.19199	2.36595e-08	3.5266e-07	8.73922
TMEM246	-1.30409	5.53871	-6.177	2.52328e-08	3.71726e-07	8.67641
SH3GL2	-2.23464	6.8801	-6.16812	2.62125e-08	3.84169e-07	8.63925
REC8	-1.23129	7.15978	-6.1507	2.82462e-08	4.10274e-07	8.56636
MTHFD2	-1.14215	9.6757	-6.11803	3.24895e-08	4.64783e-07	8.42986
TMSB15A	-2.87305	8.0053	-6.00829	5.18943e-08	6.93529e-07	7.97334
CLGN	-1.50281	5.10021	-5.96075	6.35107e-08	8.21007e-07	7.77652
C1QL1	-1.26818	6.12832	-5.87631	9.08003e-08	1.10802e-06	7.42839
GDAP1L1	-1.13342	4.90302	-5.85028	1.01341e-07	1.22222e-06	7.32147
FGF9	-1.32925	5.0714	-5.84442	1.03878e-07	1.25017e-06	7.29739
INA	-1.78135	6.04425	-5.8147	1.17728e-07	1.39325e-06	7.17558
DUSP26	-1.17939	5.63403	-5.79776	1.26419e-07	1.48439e-06	7.10627
LRP2BP	-1.01163	4.95214	-5.78711	1.32203e-07	1.54686e-06	7.06274
CDH18	-1.0745	4.93746	-5.64556	2.38924e-07	2.59357e-06	6.48724
NR0B1	-1.11771	4.44007	-5.57766	3.1673e-07	3.2658e-06	6.21335
UGT8	-1.70493	6.34031	-5.53213	3.82352e-07	3.81781e-06	6.03049
BCAN	-1.79115	7.07454	-5.49209	4.5098e-07	4.39502e-06	5.87024
CRB1	-1.25375	5.6539	-5.46407	5.06074e-07	4.84477e-06	5.75838
FGF13	-1.78129	6.63519	-5.44073	5.56968e-07	5.23504e-06	5.66541
CSDC2	-1.06988	5.3053	-5.43964	5.59454e-07	5.2454e-06	5.66109
KCND2	-1.94498	6.62701	-5.4378	5.63686e-07	5.28073e-06	5.65378
DNAJC12	-1.09726	7.66859	-5.40624	6.41486e-07	5.90739e-06	5.52837
MSTN	-2.1509	5.27264	-5.39625	6.68223e-07	6.10909e-06	5.48877
DSCAM	-1.02593	6.2197	-5.39001	6.85498e-07	6.24193e-06	5.46402
SUSD5	-1.6125	4.83899	-5.31587	9.27249e-07	8.13076e-06	5.17121
ATAT1	-1.33111	7.70399	-5.27945	1.07487e-06	9.21055e-06	5.02809
FAM171A1	-1.0968	8.81517	-5.06248	2.56819e-06	1.96159e-05	4.18542
EYA1	-1.47289	5.89245	-5.03348	2.88165e-06	2.17472e-05	4.07416
GALNT14	-1.07057	5.28016	-4.96704	3.74751e-06	2.72683e-05	3.82048
DGKB	-1.05432	4.65911	-4.92677	4.39106e-06	3.12706e-05	3.66756
DDX25	-1.30322	5.56148	-4.91291	4.63642e-06	3.27313e-05	3.61511
TMEM35	-1.33622	6.0637	-4.90232	4.83294e-06	3.38663e-05	3.57507
DCX	-2.22994	7.16314	-4.89233	5.02579e-06	3.49806e-05	3.53734
NOL4	-1.26335	6.7746	-4.88333	5.20595e-06	3.59923e-05	3.50338
KLRK1	-1.20771	4.67729	-4.88188	5.2356e-06	3.61533e-05	3.49791
DNM3	-1.38152	7.5966	-4.82922	6.42947e-06	4.32933e-05	3.29993
LPPR1	-2.21664	7.9349	-4.81916	6.68573e-06	4.4675e-05	3.26228
RASL10A	-1.52198	5.49203	-4.8169	6.74473e-06	4.50163e-05	3.25382
PPP1R1A	-1.17924	5.17219	-4.79704	7.28531e-06	4.82e-05	3.17956
MN1	-1.13945	5.25706	-4.63218	1.37323e-05	8.29407e-05	2.56982
MAPT	-1.43741	8.29536	-4.62974	1.38605e-05	8.35379e-05	2.56089
RELN	-1.15848	5.01963	-4.53607	1.97692e-05	0.000114046	2.22001
PID1	-1.29646	7.40882	-4.52276	2.07856e-05	0.000118911	2.17192
ID1	-1.09197	9.45407	-4.51585	2.13334e-05	0.000121373	2.14698
SATB1	-1.135	9.03203	-4.48503	2.39507e-05	0.000133656	2.03603
PAK3	-1.14968	6.42046	-4.45907	2.63955e-05	0.000145444	1.9429
NDN	-1.51556	7.44304	-4.44868	2.74397e-05	0.000150541	1.90573
CALCRL	-1.05784	6.84509	-4.33031	4.25532e-05	0.000219321	1.48589
OLIG2	-1.05811	6.56984	-4.32949	4.2681e-05	0.000219842	1.48302
MYOT	-1.24799	5.38656	-4.31755	4.45966e-05	0.000228261	1.44106
SCN3A	-1.56749	8.78794	-4.29165	4.90424e-05	0.000248113	1.35027
SPON1	-1.49207	6.55979	-4.19382	7.00149e-05	0.000337549	1.01054
GABBR1	-1.20908	7.9925	-4.18345	7.26887e-05	0.000348754	0.974814
NUDT11	-1.01603	7.91358	-4.15321	8.10577e-05	0.000381253	0.87098
BASP1	-1.06225	9.73789	-4.14828	8.25083e-05	0.000386199	0.854086
MCM10	-1.07631	4.556	-4.14825	8.25168e-05	0.000386199	0.853988
MAP2	-1.115	7.16897	-4.04587	0.000118918	0.000530374	0.506322
ELAVL4	-1.52589	7.39283	-3.95087	0.000166148	0.000709045	0.18884
SNCAIP	-1.13987	7.94229	-3.94117	0.00017187	0.000729901	0.15674
ZEB1	-1.02863	9.40507	-3.93274	0.000177005	0.000748633	0.128834
GNAO1	-1.00047	6.10048	-3.87864	0.000213587	0.00087694	-0.0491095
TUSC3	-1.1293	6.4753	-3.83906	0.000244829	0.00098634	-0.178261
FXYD6	-1.18039	10.2689	-3.68761	0.000409598	0.00152683	-0.663891
OPCML	-1.06636	6.27576	-3.65385	0.000458615	0.00168144	-0.77028
SCG3	-1.44317	8.00654	-3.63225	0.000492842	0.00178734	-0.83797
CPS1	-1.06916	5.45146	-3.59611	0.000555595	0.00197895	-0.950586
STMN4	-1.05025	7.37245	-3.52787	0.000695297	0.00238325	-1.161
ATP6V1G2	-1.07077	7.84908	-3.47198	0.00083387	0.00277867	-1.33115
DAAM2	-1.19951	7.05286	-3.29674	0.00145695	0.00443758	-1.8515
TMEM100	-1.19826	9.13038	-3.25265	0.00167176	0.00500602	-1.97921
GPR17	-1.21696	5.52485	-3.14644	0.00231705	0.00654377	-2.28142
OMG	-1.14034	8.41167	-3.05117	0.00308689	0.00836283	-2.54585
RTN1	-1.07563	9.10116	-2.58194	0.0116374	0.0255655	-3.75146
